# Supplementary material for: Complex marine bioturbation ecosystem engineering behaviors persisted in the wake of the end-Permian mass extinction
Source: Sci Rep. 2020 Jan 14;10:203. doi: 10.1038/s41598-019-56740-0 (PMC6959249; doi:10.1038/s41598-019-56740-0)
Supplement: Supplementary file 1 — Supplementary Information. [file 41598_2019_56740_MOESM1_ESM.xlsx]

## Sheet: Full Dataset
Stage	Ichnogenera	EEI_min	EEI_max	Tiering	Modification	Interaction	Source
Anisian	Thalassinoides	11	13	deep	regenerator	excavation	Zonnevald et al., 2007*
Anisian	Teichichnus	11	12	mid	conveyor	backfill	Zonnevald et al., 2007*
Anisian	Arenicolites	14	14	mid	gallery_biodiffusive	compression	Feng et al., 2017b*
Anisian	Rhizocorallium	13	13	mid	gallery_biodiffusive	compression	Feng et al., 2017b*
Anisian	Thalassinoides	11	13	mid	regenerator	excavation	Feng et al., 2017b*
Anisian	Lockeia	4	7	semi-infaunal	biodiffusive	compression	Zonnevald et al., 2007*
Anisian	Planolites	7	8	shallow	conveyor	backfill	Luo et al., 2016*
Anisian	Zoophycos	10	11	shallow	conveyor	backfill	Feng et al., 2017b*
Anisian	Palaeophycus	7	8	shallow	gallery_biodiffusive	compression	Zonnevald et al., 2007*
Artinskian	Zoopychos	11	12	deep	conveyor	backfill	Bann and Fielding., 2004
Artinskian	Arenicolites	14	14	deep	gallery_biodiffusive	compression	Bann and Fielding., 2004
Artinskian	Chondrites	13	14	deep	gallery_biodiffusive	compression	Bann and Fielding., 2004
Artinskian	Diplocraterion	12	14	deep	gallery_biodiffusive	compression	Tavener-Smith and Mason, 1985
Artinskian	Rosselia	13	13	deep	gallery_biodiffusive	compression	Bann and Fielding., 2004
Artinskian	Skolithos	10	14	deep	gallery_biodiffusive	compression	Mason et al., 1983
Artinskian	Phycosiphon	11	12	mid	conveyor	backfill	Bann and Fielding., 2004
Artinskian	Teichichnus	11	12	mid	conveyor	backfill	Bann and Fielding., 2004
Artinskian	Rhizocorallium	13	13	mid	gallery_biodiffusive	compression	Bann and Fielding., 2004
Artinskian	Rhizocorallium	13	13	mid	gallery_biodiffusive	compression	Stanistreet et al., 1980
Artinskian	Helminthopsis	7	7	shallow	conveyor	backfill	Bann and Fielding., 2004
Artinskian	Planolites	7	8	shallow	conveyor	backfill	Bann and Fielding., 2004
Artinskian	Spirodesmos	10	11	shallow	conveyor	backfill	Mason et al., 1983
Artinskian	Palaeophycus	7	8	shallow	gallery_biodiffusive	compression	Bann and Fielding., 2004
Asselian	Diplocraterion	12	14	deep	gallery_biodiffusive	compression	McCarthy, 1979
Asselian	Rosselia	13	13	deep	gallery_biodiffusive	compression	McCarthy, 1979
Asselian	Cylindrichnus	12	12	mid	gallery_biodiffusive	compression	McCarthy, 1979
Asselian	Rhizocorallium	13	13	mid	gallery_biodiffusive	compression	McCarthy, 1979
Asselian	Skolithos	10	14	mid	gallery_biodiffusive	compression	McCarthy, 1979
Asselian	Thalassinoides	11	13	mid	regenerator	excavation	McCarthy, 1979
Asselian	Planolites	7	8	shallow	conveyor	backfill	McCarthy, 1979
Asselian	Psammichnites	7	8	shallow	conveyor	backfill	McCarthy, 1979
Asselian	Taenidium	10	11	shallow	conveyor	backfill	McCarthy, 1979
Changhsingian	Zoophycos	11	12	deep	conveyor	backfill	Wignall et al., 1998
Changhsingian	Chondrites	13	14	deep	gallery_biodiffusive	compression	Ding et al. 2016
Changhsingian	Diplocraterion	12	14	deep	gallery_biodiffusive	compression	Wignall et al., 1998
Changhsingian	Skolithos	10	14	deep	gallery_biodiffusive	compression	Zhao and Tong, 2010
Changhsingian	Rhizocorallium	13	13	mid	gallery_biodiffusive	compression	Zhao and Tong, 2010
Changhsingian	Planolites	7	8	shallow	conveyor	backfill	Ding et al. 2016
Changhsingian	Zoopychus	10	11	shallow	conveyor	backfill	Ding et al. 2016
Changhsingian	Palaeophycus	7	8	shallow	gallery_biodiffusive	compression	Ding et al. 2016
Changhsingian	Thalassinoides	10	12	shallow	regenerator	excavation	Ding et al. 2016
Induan	Teichichnus	11	12	deep	conveyor	backfill	Zhang et al., 2019*
Induan	Zoophycos	11	12	deep	conveyor	backfill	Twitchett, 1999
Induan	Diplocraterion	12	14	deep	gallery_biodiffusive	compression	Twitchett, 1999
Induan	Siphonichnus	13	13	deep	gallery_biodiffusive	compression	Zhang et al., 2019*
Induan	Skolithos	10	14	deep	gallery_biodiffusive	compression	Twitchett, 1999
Induan	Rhizocorallium	13	13	mid	gallery_biodiffusive	compression	Twitchett, 1999
Induan	Cochlichnus	4	7	semi-infaunal	biodiffusive	compression	Twitchett & Wignall, 1996
Induan	Gordia	4	7	semi-infaunal	biodiffusive	compression	Hofmann et al., 2013a*
Induan	Lockeia	4	7	semi-infaunal	biodiffusive	compression	Hofmann et al. 2011
Induan	Ptychoplasma	7	7	semi-infaunal	biodiffusive	compression	Feng et al., 2019*
Induan	Protovirgularia	7	7	semi-infaunal	biodiffusive	intrusion	Feng et al., 2019*
Induan	Halopoa	6	7	semi-infaunal	conveyor	backfill	Zonneveled et al., 2010a*
Induan	Helicodromites	9	10	semi-infaunal	gallery_biodiffusive	compression	Zonneveled et al., 2010a*
Induan	Asteriacites	7	8	shallow	biodiffusive	compression	Feng et al., 2019*
Induan	Asterosoma	7	8	shallow	conveyor	backfill	Zonneveled et al., 2010a*
Induan	Gyrochorte	7	8	shallow	conveyor	backfill	Hofmann et al., 2013a*
Induan	Helminthopsis	7	7	shallow	conveyor	backfill	Hofmann et al. 2011
Induan	Planolites	7	8	shallow	conveyor	backfill	Hofmann et al. 2011
Induan	Taenidium	10	11	shallow	conveyor	backfill	Hofmann et al. 2011
Induan	Arenicolites	13	13	shallow	gallery_biodiffusive	compression	Feng et al., 2019*
Induan	Diplocraterion	13	13	shallow	gallery_biodiffusive	compression	Knaust, 2010*
Induan	Laevicyclus	11	13	shallow	gallery_biodiffusive	compression	Feng et al., 2019*
Induan	Palaeophycus	7	8	shallow	gallery_biodiffusive	compression	Hofmann et al. 2011
Induan	Phycodes	12	13	shallow	gallery_biodiffusive	compression	Feng et al., 2019*
Induan	Rhizocorallium	12	12	shallow	gallery_biodiffusive	compression	Hofmann et al. 2011
Induan	Treptichnus	12	13	shallow	gallery_biodiffusive	compression	Feng et al., 2019*
Induan	Catenichnus	9	10	shallow	regenerator	excavation	Hofmann et al. 2011
Induan	Spongeliomorpha	9	9	shallow	regenerator	excavation	Hofmann et al. 2011
Induan	Thalassinoides	10	12	shallow	regenerator	excavation	Hofmann et al. 2011
Induan	Didymaulichnus	3	3	surficial	biodiffusive	compression	Zonneveled et al., 2010a*
Induan	Dimorphichnus	3	3	surficial	biodiffusive	compression	Feng et al., 2019*
Induan	Diplichnites	3	3	surficial	biodiffusive	compression	MacNaughton and Zonneveld, 2010*
Induan	Kouphichnium	3	3	surficial	biodiffusive	compression	Feng et al., 2019*
Induan	Monomorphichnus	3	3	surficial	biodiffusive	compression	MacNaughton and Zonneveld, 2010*
Induan	Cruziana	6	6	surficial	regenerator	excavation	MacNaughton and Zonneveld, 2010*
Induan	Rusophycus	6	6	surficial	regenerator	excavation	MacNaughton and Zonneveld, 2010*
Induan	Asteriacites	3	4	surficial	biodiffusive	compression	Fraiser and Bottjer, 2009*
Kungurian	Macaronichnus	13	14	deep	conveyor	backfill	Bann and Fielding., 2004
Kungurian	Rosselia	13	13	deep	gallery_biodiffusive	compression	Bann and Fielding., 2004
Kungurian	Phycosiphon	11	12	mid	conveyor	backfill	Bann and Fielding., 2004
Kungurian	Teichichnus	11	12	mid	conveyor	backfill	Bann and Fielding., 2004
Kungurian	Planolites	7	8	shallow	conveyor	backfill	Bann and Fielding., 2004
Kungurian	Palaeophycus	7	8	shallow	gallery_biodiffusive	compression	Bann and Fielding., 2004
Olenekian	Chondrites	13	14	deep	gallery_biodiffusive	compression	Zonnevald et al., 2007*
Olenekian	Skolithos	10	14	deep	gallery_biodiffusive	compression	Zonnevald et al., 2007*
Olenekian	Thalassinoides	11	13	deep	regenerator	excavation	Zonnevald et al., 2007*
Olenekian	Phycosiphon	11	12	mid	conveyor	backfill	Zonnevald et al., 2007*
Olenekian	Teichichnus	11	12	mid	conveyor	backfill	Zonnevald et al., 2007*
Olenekian	Conichnus	5	6	mid	gallery_biodiffusive	compression	Zonnevald et al., 2007*
Olenekian	Diplocraterion	11	13	mid	gallery_biodiffusive	compression	Zhang et al., 2019*
Olenekian	Rhizocorallium	13	13	mid	gallery_biodiffusive	compression	Zhang et al., 2019*
Olenekian	Skolithos	9	9	mid	gallery_biodiffusive	compression	Zhao et al., 2015*
Olenekian	Asteriacites	4	7	semi-infaunal	biodiffusive	compression	Pruss and Bottjer, 2004
Olenekian	Cochlichnus	4	7	semi-infaunal	biodiffusive	compression	Twitchett & Wignall, 1996
Olenekian	Gnathichnus	3	7	semi-infaunal	biodiffusive	compression	Chen et al. 2012
Olenekian	Gordia	4	7	semi-infaunal	biodiffusive	compression	Chen et al. 2012
Olenekian	Lockeia	4	7	semi-infaunal	biodiffusive	compression	Chen et al. 2012
Olenekian	Ophiomorpha	4	7	semi-infaunal	biodiffusive	compression	Chen et al. 2012
Olenekian	Circulichnis	6	7	semi-infaunal	conveyor	backfill	Zhao et al., 2015*
Olenekian	Gyrochorte	6	7	semi-infaunal	conveyor	backfill	Chen et al., 2011*
Olenekian	Paleodictyon	6	6	semi-infaunal	conveyor	backfill	Zhao et al., 2015*
Olenekian	Phycodes	5	7	semi-infaunal	gallery_biodiffusive	compression	Twitchett & Wignall, 1996
Olenekian	Rhizocorallium	11	11	semi-infaunal	gallery_biodiffusive	compression	Fraiser and Bottjer, 2009*
Olenekian	Treptichnus	11	12	semi-infaunal	gallery_biodiffusive	compression	Chen et al., 2011*
Olenekian	Cruziana	7	7	semi-infaunal	regenerator	excavation	Hofmann et al., 2013b*
Olenekian	Diplopodichnus	7	8	shallow	biodiffusive	compression	Zhang et al., 2019*
Olenekian	Gyrochorte	10	11	shallow	conveyor	backfill	Pruss and Bottjer, 2004
Olenekian	Helminthopsis	7	7	shallow	conveyor	backfill	Zhang et al., 2019*
Olenekian	Planolites	7	8	shallow	conveyor	backfill	Chen et al. 2012
Olenekian	Taenidium	10	11	shallow	conveyor	backfill	Chen et al. 2012
Olenekian	Taphrehelminthopsis	7	8	shallow	conveyor	backfill	Chen et al., 2011*
Olenekian	Arenicolites	13	13	shallow	gallery_biodiffusive	compression	Chen et al. 2012
Olenekian	Arenicolites	13	13	shallow	gallery_biodiffusive	compression	Pruss and Bottjer, 2004
Olenekian	Diplocraterion	11	13	shallow	gallery_biodiffusive	compression	Chen et al. 2012
Olenekian	Laevicyclus	12	13	shallow	gallery_biodiffusive	compression	Chen et al. 2012
Olenekian	Monocraterion	8	12	shallow	gallery_biodiffusive	compression	Chen et al., 2011*
Olenekian	Palaeophycus	7	8	shallow	gallery_biodiffusive	compression	Chen et al. 2012
Olenekian	Rhizocorallium	12	12	shallow	gallery_biodiffusive	compression	Pruss and Bottjer, 2004
Olenekian	Siphonichnus	12	13	shallow	gallery_biodiffusive	compression	Zhang et al., 2019*
Olenekian	Skolithos	8	12	shallow	gallery_biodiffusive	compression	Twitchett & Wignall, 1996
Olenekian	Treptichnus	12	13	shallow	gallery_biodiffusive	compression	Chen et al. 2012
Olenekian	Catenichnus	9	10	shallow	regenerator	excavation	Twitchett & Wignall, 1996
Olenekian	Thalassinoides	10	12	shallow	regenerator	excavation	Chen et al. 2012
Olenekian	Didymaulichnus	3	3	surficial	biodiffusive	compression	Chen et al. 2012
Olenekian	Diplichnites	3	3	surficial	biodiffusive	compression	Chen et al. 2012
Olenekian	Radulichnus	3	3	surficial	biodiffusive	compression	Chen et al. 2012
Sakmarian	Macaronichnus	13	14	deep	conveyor	backfill	Bann et al. 2004
Sakmarian	Zoophycus	11	12	deep	conveyor	backfill	Bann et al. 2004
Sakmarian	Arenicolites	14	14	deep	gallery_biodiffusive	compression	Bann et al. 2004
Sakmarian	Diplocraterion	12	14	deep	gallery_biodiffusive	compression	Bann et al. 2004
Sakmarian	Rosselia	13	13	deep	gallery_biodiffusive	compression	Bann et al. 2004
Sakmarian	Asterosoma	12	13	mid	conveyor	backfill	Bann et al. 2004
Sakmarian	Phycosiphon	11	12	mid	conveyor	backfill	Bann et al. 2004
Sakmarian	Teichichnus	11	12	mid	conveyor	backfill	Bann et al. 2004
Sakmarian	Cylindrichnus	12	12	mid	gallery_biodiffusive	compression	Bann et al. 2004
Sakmarian	Lingulichnus	8	9	mid	gallery_biodiffusive	compression	Bann et al. 2004
Sakmarian	Rhizocorallium	13	13	mid	gallery_biodiffusive	compression	Bann et al. 2004
Sakmarian	Helminthopsis	7	7	shallow	conveyor	backfill	Bann et al. 2004
Sakmarian	Planolites	7	8	shallow	conveyor	backfill	Bann et al. 2004
Sakmarian	Psammichnites	7	8	shallow	conveyor	backfill	Bann et al. 2004
Sakmarian	Taenidium	10	11	shallow	conveyor	backfill	Bann et al. 2004
Sakmarian	Palaeophycus	7	8	shallow	gallery_biodiffusive	compression	Bann et al. 2004
Wordian	Macaronichnus	13	14	deep	conveyor	backfill	Bann and Fielding., 2004
Wordian	Parahaentzscheliana	11	14	deep	conveyor	backfill	Bann and Fielding., 2004
Wordian	Zoophycos	11	12	deep	conveyor	backfill	Fielding et al. 2007
Wordian	Arenicolites	14	14	deep	gallery_biodiffusive	compression	Bann and Fielding., 2004
Wordian	Cylindrichnus	13	13	deep	gallery_biodiffusive	compression	Bann and Fielding., 2004
Wordian	Diplocraterion	12	14	deep	gallery_biodiffusive	compression	Bann and Fielding., 2004
Wordian	Rosselia	13	13	deep	gallery_biodiffusive	compression	Fielding et al. 2007
Wordian	Skolithos	10	14	deep	gallery_biodiffusive	compression	Bann and Fielding., 2004
Wordian	Asterosoma	12	13	mid	conveyor	backfill	Bann and Fielding., 2004
Wordian	Gyrolithes	11	12	mid	conveyor	backfill	Fielding et al. 2007
Wordian	Nereites	12	13	mid	conveyor	backfill	Fielding et al. 2007
Wordian	Phycosiphon	11	12	mid	conveyor	backfill	Bann and Fielding., 2004
Wordian	Teichichnus	11	12	mid	conveyor	backfill	Fielding et al. 2007
Wordian	Conichnus	5	6	mid	gallery_biodiffusive	compression	Bann and Fielding., 2004
Wordian	Rhizocorallium	13	13	mid	gallery_biodiffusive	compression	Bann and Fielding., 2004
Wordian	Planolites	7	8	shallow	conveyor	backfill	Bann and Fielding., 2004
Wordian	Palaeophycus	7	8	shallow	gallery_biodiffusive	compression	Bann and Fielding., 2004
Wuchiapingian	Chondrites	13	14	deep	gallery_biodiffusive	compression	Ding et al. 2016
Wuchiapingian	Planolites	7	8	shallow	conveyor	backfill	Ding et al. 2016
Wuchiapingian	Palaeophycus	7	8	shallow	gallery_biodiffusive	compression	Ding et al. 2016
Wuchiapingian	Thalassinoides	10	12	shallow	regenerator	excavation	Ding et al. 2016

## Sheet: References
Source
Bann, K. L. & Fielding, C. R. An integrated ichnological and sedimentology comparison of non-deltaic shoreface and subaqueous delta deposits, in Permian reservoir units of Australia. Geological Society of London Special Publications 228, 273-310 (2004).
Bann, K. L., Fieldong, C. R., MacEachern, J. A., Tye, S. C. Differentiation of offshore marine and estuarine deposits using integrated ichnology and sedimentology: Permian Pebbley Beach Formation, Sydney Basin, Australia. Geologial Society of London Special Publications 228, 179-211 (2004).
Che, Z. Q., Tong, J. & Fraiser, M. L. Early Triassic trace fossils from Gondwana Interior Sea: implication for ecopsystem recovery following the end-Permian mass extinction in south high-latitude region. Gondwana Research 22, 238-244 (2012).
Chen, Z. Q., Tong, J. & Fraiser, M. L. Trace fossil evidence for restoration of marine ecosystems following the end-Permian masss edxtinction in the Lower Yangtze region, South China. Palaeogeography, Palaeoclimatology, Palaeoecology 299, 449-474 (2011).
Ding, Y., Cao, C. Q. & Zheng, Q. F. Lopingian (Upper Permian) trace fossils from the northern Penglaitan Section, Laibin, Gunagxi, South China and their enviornmental implications. Palaeoworld 25, 377-287 (2016).
Feng, L. J., Buatois, L. A., Mángano, G. M., Gong, Y. M., Feng, Q. L., Qi, Y. A., Luo, M. & Zhang, X. Uppermost Permian trace fossils along a shelf sope transect in South China and their implications for oceanic redox evolution and extinction patterhn. Global and Planetary Change 167, 74-86 (2018).
Feng, X. Q. Chen, Z. Q. Woods, A, Pei, Y. Wu, S. Q., Fang, Y. H. Luo, M. & Xu, Y. L. Anisian (Middle Triassic) marine ichnocoensoses from the eastern and western margins of the Kamdian Continent, Yunnann Province, SW China: Implications for the Triassic biotic recovery. GLobal and Planetary Change 157, 194-213 (2017b).
Feng, X. Q., Chen, Z. Q., Benton, M. J., Wu, S. Q., Bottjer, D. J. & Thompson, J. R. A diverse trackway-dominated marine ichnoassemblage from the Lower Triassic in the northern Paleotethys: ichnology and implications for biotic recovery. Palaeogeogrpahy, Palaeoclimatology, Palaeoecology 519, 124-140 (2019).
Feng, X., Chen, Z. Q., Woods, A. & Feng, Y. H. A Smithina(Early Triassic) ichnoassemblage from Lichuan, Hubei Province, South China: implications for biotic recovery after the latest pErmian mass extinction. Palaeogeopgraphy, Palaeoclimatology, Palaeoecology, 486, 123-141 (2017a).
Fielding, C. R., Bann, K. L &, Trueman, J. D. Resolving the architecture of a complex, low accommodation unit using high-resolution sequence stratigraphy and ichnology: the late Permina Freitag Formation in the Denison Trough, Queensland, Australia. in Applied Ichnology (ed. MacEachern, J. A., Bann, K. L., Gingras, M. K. & Pemberton, G. S.) Society of Economic Petrology and Minerology. Short cour…
Fraiser, M. L. & Botterj, D. J. Opportunisti bheaviour of inverterbrate marine traemakers during the Early Triassic aftermath of the end-Permian mass extinction. Australian Journal of Earth Science 56, 841-857 (2009).
Hofmann, R., Goudemand, N., Wasmer, M., Bucher, H., Hautmann, M. New trace fossil evidence for an early recovery signal in the aftermath of the end-Permian mass extinction. Palaegeography, Palaeoclimatology, Palaeoecology 310, 216-226 (2011).
Hofmann, R., Hautmann, M., & Bucher, H. A new paleoecological look at the Dinwoody Formation (Lower Triassic, western USA): intrinsic versus extrinsic controls on ecosystems recovery after the end-Permian mass extinction. Journal of Paleontology 87, 854-880 (2013a).
Hofmann, R., Huatmann, M., Wasmer, M. & Bucher, H. Paleoecology of the Spathian Virgin Formation (Utah, USA) and its implications for the Early Triassic recovery. Acta Palaeontology Polinca 58, 149-173 (2013b).
Knaust, D. Meibenthic trace fossils comprising a miniature ichnofabric from Late Permian carbonates of the Oman Mountains. Palaeogeography, Palaeoclimatology, and Palaeoecology 285, 81-87 (2010a).
Knaust, D. The end-Permian mass extinction and its aftermath on an equatorial carbonate platform: insights from ichnology. Terra Nova 22, 195-202 (2010b).
Luo, M. & Chen, Z.-Q., New arthropod traces from the Lower Triassic Kockatae Shale Formation, northern Perth Basin, Western Australia: ichnology, taphonomy, and palaeoecology. Geological Journal 49, 163-176.
Luo, M. George, A. D. & Chen, Z. Q. Sedimentology and ichnology of two Lower Triassic sections in South China: implications for the biotic recovery following the end-Permian mass extinction. Global an Planetary Change 144, 198-212 (2016).
MacNaughton, R. B. & Zonneveld, J. P. Tace-fossil assemblages in the Lower Triassic Toad Formation, La Biche River map area, southeasterm Yukon. Bulliten of Canadian Petrological Geology 58, 100-114 (2010).
Mason, T. R., Stanistreet, L. G. & Travener-Smith, R. Spiral trace fossils from the Permian Ecca Group of Zululand. Lethaia 16, 241-247 (1983).
McCarthy, B. Trace fossils from a Permian shoreface-foreshore evnrionemtn, Eastern Australia. Journal of Paleontology 52, 345 - 366 (1979).
Pruss, S. B. & Bottjer, D. J. Early Triassic trace fossils of the western United States and their implications for prlonged environmental stress from the end-Permian mass extinction. Palaios 19, 551-564 (2004).
Stanistreet, I. G., Le Blanc Smith, G. & Cadle, A. B. Trace fossils as sedimentological and palaeoenvironmental indices in the Ecca Group (Lower Permina) of the Transvaal. Transactions of the Geological Society of South Africa 83, 333-344 (1980).
Travener-Smith, R. & Mason, T. R. The Vryheid Formation (Middle Ecca) at Tugela Ferry: a postcript to earlier work. South African Journal of Science 81, 275-279 (1985).
Twitchett, R. J. & Wignall, P. B. Trace fossils and the aftermath of the Permo-Triassic mass extinction: evidence from northern Italy. Palaeogeography, Palaeoclimatology, Palaeoecology 124, 137-151 (1996).
Twitchett, R. J. Palaeoenvironments and faunal recovery after the end-Permian mass extinction. Palaeogeography, Palaeoclimatology, Palaeoecology 154, 27-37 (1999).
Wignall, P. B., Hallam, A., Xulong, L., & Fengqing, Y. Palaeoenvironemtnal changes across the Permian/Triassic boundary at Shangsi (N. Sichuan, China) Historical Biology 10, 175-189 (1995).
Wignall, P. B., Morante, R. & Newton, R. The Permo-Triassic transition in Spitsbergen: d13Corg chemostratigraphy, Fe and S geochemistry facies, fauna and trace fossils. Geology Magazine 135, 47-62 (1998).
Worlsey, D & Mørk, A. The environmental significance of the trace fossil Rhozocorallium ienense in the Lower Triassic of western Spitsbergen. Polar Research 20, 37-48 (2001).
Zhang, L. J., Buatois, L.A., Mángano, M. G., Qi, Y. A. & Tai, C. Early Triassic trace fossils from South China marginal-marine settings: implications for biotic recovery following the end-Permian mass extinction. Geological Society of America Bulliten 131, 235-251 (2019).
Zhao, X. M. & Tong, J. N. 2010. Two episodic changes of trace fossils through the Permian-Triassic transition in the Meishan cores, Zhejiang Province. Sci. China Earth Sci. 53, 1885-1893 (2010).
Zhao, X. M., Tong, J. N., Yao, H. Z., Niu, Z. J., Luo, M., Huang, Y. F. & Song, J. H. Early Triassic trace fossils from the Three Gorges area of the South China: Impilcations for the recovery of benthic ecosystems following the Permian-Triassic extinction. Palaeogeography, Palaeoclimatology, Palaeoecology 429, 100-116 (2015).
Zonnevald, J. P., Beatty, T. W. & Pemberton, S. G. Lingulide brachiopods and the trace fossil Lingulichnus from the Triassic of western Canada: implications for faunal recovery after the end-Permian mass extinction. Palaios 22, 74-97 (2007).
Zonneveld, J. P., Beatty, T. W. & Pemberton, S. G. Linguilide brachiopods and the trace fossil Linguilichnus from the Triassic of western Canada: implications for faunal recovery after the end-Permian mass extinction. Palaios 22, 74-97. (2007)
Zonneveld, J. P., Gingras, M. K. & Beatty, T. w. Diverse ichnogossil assemblages following the P-T mass extinction, Lower Triassic, Albert and British Columbia, Canada: evidence for shallow marine refugia on the Northwestern Coast of Pnagaea. Palaeios 25, 3680392 (2010).
